# Supplementary material for: Detailed anatomy of the braincase of Macelognathus vagans Marsh, 1884 (Archosauria, Crocodylomorpha) using high resolution tomography and new insights on basal crocodylomorph phylogeny
Source: PeerJ. 2017 Jan 19;5:e2801. doi: 10.7717/peerj.2801 (PMC5251941; doi:10.7717/peerj.2801)
Supplement: Supplemental Information 2 [file peerj-05-2801-s002.tnt]

xread
138 39
Stagonolepis	00000000000001000010000000000000000000000?00?000?000?00?00??000?000?00?0??00?0????0??00?00??11??0?000??00000000110000000001000100000000000
Gracilisuchus	?1?10??0000101010000???0??000?00?10000000000?000?001???00000000000000000??0000??01010?00?0100?000?000??000??0000?00?????0000001000?0000?0?
Saurosuchus	01000?10001000000000000000?0????01000?0001???000000????10000?0000000?0?0100000?0010????10??00?000?000??001??0000????????1010000110?0000?0?
Postosuchus	01000??0001100001100000000000000??000000011000001?00?00?00000000000???001?00?0????0??001??10020?0?000??0010000100101001010100?0111000110?0
Erpetosuchus	1110???1001100?2011?????000000??0??000?00?0??000?000?00?00000?0?000000?0??00?00??1??0?0?????????0???0??00?0?0?00??0?????????????????0???1?
Redondavenator	0?1?????????????????????????0???????????????0??????0???10?00?0??????????????????????????????????????????????????????????????????????0?????
Carnuflex	01?1??????????????????????01????????00?????10???0??????1??00?00?????????????????????0????????????????????1??????????????????????????0??00?
CM_73372	?????????????????????????????000??????????????0???????0???????????????????????????????0?0?10???????????????0???????????011100?011100??????
Trialestes	01?1??????????????????????0??1??????0???????0?????000?0?????000?????????1????????1??0?1???????????????????11??101???1?11???????????????1??
Litargosuchus	00?1??1101?00??1100????0??013?????????000??0???????????10?000?0000????????00??????0?0???????????1?0?0??000112100?0?1??????????10?1?1?1?100
Pseudhesperosuchus	01??11?101110??0?10????0000?1?10???0??0001?0??000?000?0?0?00000?00?????0??00?0????????1???1001??100????00??111001111111??????????????1?1?0
Hesperosuchus	00?1??11111101?0?10????00111112?1100000001000000?0000?0100000?0000??0?????00?00????00?1???10010??0011??001[0 1]11110011101111??010??11?0311111
Saltoposuchus	00?1??1101110??0?10??????????12011??00?00100000??0????01???000??0??????0??00??????11??1??01010????0?0????00?1???????1??1?????0?011???1??00
Terrestrisuchus	?111??1101100??0?0011??0??011?21???000000100020000000?0?0?000000000000001?0000??0101?01?0??1?00?1001000000?120001111011?110110001110?1?100
Kayentasuchus	0010????11111?1?100111????????1?11?0??0?01?0?0???0?????10?0000?0000??????????0????1???1??0011???100????0????[1 2]000??????????1?????1???3???1?
Dromicosuchus	00?1???111110??0?10????0??111?1011??00000??00000?000???10000000000?????0??00?00????0001??011110???0?[0 1]??000111000?1?10?1?11101????1???1?110
Sphenosuchus	00111011111101121111111001012?????00000001000000?000???10?00?00000000000100000?00?0???1????????010?11??00???1000111101???????????????1110?
Dibothrosuchus	00111101111?011211111100011121??0000000111000[1 2]00000000010000000000000000100000000100001?0?????0010010?00001110001011011101011???????31?100
Junggarsuchus	00?110?111110?121112???00?0121????11110111111111011001110?00000000000??0?11???0?0100002????????0100011100001100010111111????????????01?100
Almadasuchus	0??????10111011201111??01?0???2?1?11??0111???2???0?????????????2010??????11121000?????2??10101?0111111001??110??????????????????1?????????
Macelognathus	?1????010?????1??1??112????1??21??1?????????11000??????????????00???????????2??001???????10112??11?1??00??????01????????0??11???11????????
Hallopus	?????????????????????????????121??????????????0???0???0???????????????????????????????20?1011[1 2]????????????01????1???0?11?1?????011?1??????
Hemiprotosuchus	11111??101101012101????11?1??????1111000??0001???0?????00000001201???100??0000??01000?????????0?1?10011?????2?00????????????????????3???0?
Protosuchus	111110?101101012101212211?113?101111100010000100?010?0000000001201000100?20000?1010000100?1001011110011110012000101?1110010111101111311100
Gobiosuchus	111111?1011?1012101212011?013?1100110000?0000100?0?????000010111010001000?0?20?1010000?1?01???111110011110?1??00??1?????????????????10??0?
Orthosuchus	10111??1011010121012???11???30101111000010?00100?01????00001001201000?00120000?1020??0101?10020111100??11001[1 2]00010111??00101111011?1311110
Zosuchus	11111??101101012?012???11?0???????110000100?[0 1]1?????????101010112112101011?01?0110100??1????????1111001111????1?0????????????????????2?????
Sichuanosuchus	10111??1011010?21012???11?013?????11000?1000010??01????10?01011[1 2]?1110?01?201?0010100??11??????01?1100??11001100010??1??0????????????21??0?
Hsisosuchus	10111??1011010?21012????1?0?????0001000110001100?01?????0??10?1201210?01020120010111001???????01111001?11?011??01010111??????????????1?10?
Simosuchus	1111110111101012101212011?013???0001000110010000001???0100030111112101011201200102111[0 1]11?0?0??1111100??11001110010101110?????11?11?100?100
Notosuchus	1011110111101012101212011?013?100001000110010100001???0101010111112111010201200102111[0 1]11100002011110011110012000?01011100??10???1???01?110
Baurusuchus	1?1?11?1011010121012?2011?00301000010001100111000?1???0101000131112111010201200102111[0 1]1110001?01111001?110011100?01011??00?10110111131?10?
Dakosaurus	111011?1001000?21012???11?00???????10000000000???1?????11121012010210101??00100??1?1??1??????????1?01???1???1100????????????????????01?1??
Metriorhynchus	101011?100100012?01????11?00??????01000000000000?1?????111[1 2]2012010210101?200100101212?111???????11001??0100?1100???01????001?1??????0??1??
Cricosaurus	101011?1001000121112???11?00??0???01000000000000?1?????11022012010210101?200100?01212?1??????????1001??01???1100???01???????????????01?1?0
Goniopholis	1?1?1101011010?2101212011?013?10110100001000000??01????111231132112101010201201110[1 2]12?1??0?0??0111100??110011000101011??????????????11????
Gavialis	1?1?110101101012101212011?0030100001000010010011100100?1112301321121011102012011102?211110?0??1111100??110011000101011???0???1???1??01?1?0
Crocodylus	1?1?110101101012101212011?0130100001000010011011100100?1[0 1]123113211210111020120111001211110?0??1111100??110011000101011?0?00101???1??11?1?0
Alligator	1?1?110101101012101212011?0130100001000010011011100100?1002311321121011102012011100?211110?0111111100??1100120001010111000010110111101?1?0
;

ccode	 + [15 19 21 22 30 45 58 59 62 63 66 73 76 81 82 86] ;
hold 100000;
ccode ]29;
outgroup 1;
